# Supplementary material for: Bio-Based Polyurethane–Urea with Self-Healing and Closed-Loop Recyclability Synthesized from Renewable Carbon Dioxide and Vanillin
Source: Polymers (Basel). 2024 Aug 10;16(16):2277. doi: 10.3390/polym16162277 (PMC11359345; doi:10.3390/polym16162277)
Supplement: Supplementary file 1 [file polymers-16-02277-s001.zip]

Archive with 1 entries (1 files):
- polymers-3089546-supplementary.pdf
